# Supplementary material for: The epidermal growth factor receptor variant type III mutation frequently found in gliomas induces astrogenesis in human cerebral organoids
Source: Cell Prolif. 2020 Dec 6;54(2):e12965. doi: 10.1111/cpr.12965 (PMC7848959; doi:10.1111/cpr.12965)
Supplement: Supplementary file 2 — Table S1 [file CPR-54-e12965-s002.xlsx]

## Sheet: Sheet1
			Table S1. List of oligonucleotides used in this study
			Primers for Deep-sequencing
			EGFR Intron1 target		1st Forward primer (5`-3`)	1st Reverse primer		EGFR Intron1 target		adapter Forward primer (5`-3`)	adapter Reverse primer
			sgRNA1	INT1_off-1	CAAAGGGAAAGCAAGGCACA	CCTCTCCTTTGTTTGATCCCC		sgRNA1	INT1_off-1	ACACTCTTTCCCTACACGACGCTCTTCCGATCTGGTAGGGACACAGGCCAAA	GTGACTGGAGTTCAGACGTGTGCTCTTCCGATCTTCTTCTCAATTCGATGCCTGG
			EGFR Intron7 target		1st Forward primer (5`-3`)	1st Reverse primer		EGFR Intron7 target		adapter Forward primer (5`-3`)	adapter Reverse primer
			sgRNA2	INT7_off-1	TCTATCATCCCCAGTCCCCA	AAGGGTTCTGTGGGGATCAG		sgRNA2	INT7_off-1	ACACTCTTTCCCTACACGACGCTCTTCCGATCTTGCTGCTTTGTGGGGCTATA	GTGACTGGAGTTCAGACGTGTGCTCTTCCGATCTAGGCGGGAGAATAGCTTGAAC
				INT7_off-2	GCCTTCTCAAACAGTACAGATC	ACAAGTTTCACTCCTGTTGCA			INT7_off-2	ACACTCTTTCCCTACACGACGCTCTTCCGATCTAGAGATTGCATTGCTATACTCCA	GTGACTGGAGTTCAGACGTGTGCTCTTCCGATCTTAGGTGCCTTGTCTGCTTCA
				INT7_off-3	TGTGAATTGGACAGGACAGTG	GGGAGAAGGTGGGAGACAATG			INT7_off-3	ACACTCTTTCCCTACACGACGCTCTTCCGATCTTGGCTGAGAAGACCCTTTGTG	GTGACTGGAGTTCAGACGTGTGCTCTTCCGATCTTAGGTGCCTTGTCTGCTTCA
				INT7_off-4	ACAGGGACATAACAGCAGAGA	GAAGTTGGATGTTGGCTGTTA			INT7_off-4	ACACTCTTTCCCTACACGACGCTCTTCCGATCTGAGAAACAGAACTGTCTCAAG	GTGACTGGAGTTCAGACGTGTGCTCTTCCGATCTGATGGTAAGGTAATTCTAGCTC
				INT7_off-5	GAACAAGTTGGGAGCTGAGC	ACCAGTCTGAGTTATAACACCAC			INT7_off-5	ACACTCTTTCCCTACACGACGCTCTTCCGATCTGGTAGGGTTAGTGTGCTGGT	GTGACTGGAGTTCAGACGTGTGCTCTTCCGATCTGCGGATTTCATTACCAGGCA
				INT7_off-6	TGCAGCATCCATCATTCCTG	TTGCCATACCTGAACACCCTC			INT7_off-6	ACACTCTTTCCCTACACGACGCTCTTCCGATCTGGGATTTGACCTAGACCCGA	GTGACTGGAGTTCAGACGTGTGCTCTTCCGATCTCAAGCAACTCCCCTACCTCA
				INT7_off-7	TGACCCCTTTGAGCAAGTCT	GGTGACAGAGTGAGACCCTG			INT7_off-7	ACACTCTTTCCCTACACGACGCTCTTCCGATCTCCAAAACACCACCATCCGTTA	GTGACTGGAGTTCAGACGTGTGCTCTTCCGATCTCGGCCACATCTCAGTCCTTA
				INT7_off-8	ATGTTGCAGTTGTGAGCCTG	TTCACTTCCCATTCCCCTCG			INT7_off-8	ACACTCTTTCCCTACACGACGCTCTTCCGATCTCACTTGGAGGTCTGAGGAAATC	GTGACTGGAGTTCAGACGTGTGCTCTTCCGATCTCCTAACACCAAATGAGCATCCA
				INT7_off-9	GTGTGCCTGTTTCTGGAATAC	CTGTGCCCTCCAAACTGTTC			INT7_off-9	ACACTCTTTCCCTACACGACGCTCTTCCGATCTAGGGCATCTACTAGTTGGTTCA	GTGACTGGAGTTCAGACGTGTGCTCTTCCGATCTAGCTTGTACAGGGGAACTCC
			Primers for sgRNAs
			sgRNA1-F	GAAATTAATACGACTCACTATAGAACGTAGCCTCTGACCCCTAGTTTTAGAGCTAGAAATAGC
			sgRNA2-F	GAAATTAATACGACTCACTATAGATTACTTTAAAGGTGAGAGCGTTTTAGAGCTAGAAATAGC
			sgRNA-R	AAAAAAGCACCGACTCGGTGCCACTTTTTCAAGTTGATAACGGACTAGCCTTATTTTAACTTGCTATTTCTAGCTCTAAAAC
			Primers for RT-PCR
			EGFR-F	CGGGCTCTGGAGGAAAAG
			EGFR-R	GCCCTTCGCACTTCTTACAC
